# Supplementary material for: Preparation and Properties of Bimetallic Chitosan Spherical Microgels
Source: Polymers (Basel). 2023 Mar 16;15(6):1480. doi: 10.3390/polym15061480 (PMC10057022; doi:10.3390/polym15061480)
Supplement: Supplementary file 1 [file polymers-15-01480-s001.zip]

Archive with 1 entries (1 files):
- polymers-2264958-supplementary.pdf
